# Supplementary material for: Comprehensive Analysis of Highbush Blueberry Plants Propagated In Vitro and Conventionally
Source: Int J Mol Sci. 2023 Dec 30;25(1):544. doi: 10.3390/ijms25010544 (PMC10779370; doi:10.3390/ijms25010544)
Supplement: Supplementary file 1 [file ijms-25-00544-s001.zip]

Archive with 1 entries (1 files):
- ijms-2763394-supplementary.pdf
